# Supplementary material for: GPCR-induced calcium transients trigger nuclear actin assembly for chromatin dynamics
Source: Nat Commun. 2019 Nov 21;10:5271. doi: 10.1038/s41467-019-13322-y (PMC6872576; doi:10.1038/s41467-019-13322-y)
Supplement: Supplementary file 25 — Source Data [file 41467_2019_13322_MOESM25_ESM.xlsx]

## Sheet: Fig 1A
A23187
	NAA	Total	%	Average
1	17	20	85
	7	7	100
	8	10	80	88.3333
2	18	21	85.7143
	10	19	52.6316	69.1729
3	15	22	68.1818
	15	23	65.2174
	13	23	56.5217	63.307
A23187	NAA (%)
	88.3333
	69.1729
	63.307

## Sheet: Fig 1B
20% serum					Ki16425 then 20% serum					Ki16425 then A23187
	NAA	Total	%	Average		NAA	Total	%	Average		NAA	Total	%	Average
1	11	19	57.8947		1	0	12	0		1	10	16	62.5
	17	23	73.913			2	17	11.7647			15	20	75
	10	20	50	60.6026		3	23	13.0435	8.26939		15	19	78.9474	72.1491
2	9	17	52.9412		2	0	12	0		2	9	16	56.25
	24	35	68.5714			0	15	0			8	15	53.3333	54.7917
	7	22	31.8182	51.1103		3	13	23.0769	7.69231	3	16	24	66.6667
3	7	9	77.7778		3	3	12	25			20	20	100
	16	27	59.2593			4	22	18.1818			14	17	82.3529	83.0065
	21	28	75	70.679		2	28	7.14286	16.7749	4	12	16	75
4	12	23	52.1739		4	3	18	16.6667			20	25	80
	13	16	81.25			1	17	5.88235			12	16	75	76.6667
	16	23	69.5652	67.663		2	16	12.5	11.683
20% serum		Ki16425 then 20% serum		Ki16425 then A23187
	NAA (%)		NAA (%)		NAA (%)
	60.6026		8.26939		72.1491
	51.1103		7.69231		54.7917
	70.679		16.7749		83.0065
	67.663		11.683		76.6667

## Sheet: Fig 1C
Serum					Serum+BAPTA
	NAA	Total	%	Average		NAA	Total	%	Average
1	8	11	72.7273		1	0	17	0
	6	9	66.6667			1	13	7.69231
	11	15	73.3333	70.9091		2	16	12.5	6.73077
2	5	9	55.5556		2	4	15	26.6667
	8	12	66.6667	61.1111		2	7	28.5714
						1	8	12.5	22.5794
3	4	7	57.1429		3	3	14	21.4286
	6	9	66.6667			0	10	0
	5	10	50	57.9365		0	11	0	7.14286
Serum		Serum+BAPTA
	NAA (%)		NAA (%)
	70.9091		6.73077
	61.1111		22.5794
	57.9365		7.14286

## Sheet: Fig 1D
DMSO						LPA
	NAA	Total	%	Average			NAA	Total	%	Average
1	1	9	11.1111	7.21248		1	5	21	23.8095
	0	20	0				8	8	100
	2	19	10.5263				13	24	54.1667	59.3254
2	0	21	0	0		2	10	19	52.6316
	0	18	0				9	15	60	56.3158
	0	21	0			3	13	17	76.4706
3	0	16	0	0			8	10	80
	0	13	0				8	23	34.7826
	0	14	0				4	11	36.3636
							7	9	77.7778
							6	10	60	60.8991
Thrombin						ATP
	NAA	Total	%	Average			NAA	Total	%	Average
1	13	14	92.8571			1	8	12	66.6667
	12	14	85.7143				7	12	58.3333	62.5
	12	16	75			2	7	12	58.3333
	11	19	57.8947	77.8665			10	11	90.9091	74.6212
2	8	13	61.5385			3	6	9	66.6667
	13	15	86.6667				7	12	58.3333	62.5
	12	20	60
	7	11	63.6364
	11	12	91.6667	72.7016
3	8	8	100			DMSO	NAA (%)	LPA	NAA (%)	Thrombin	NAA (%)	ATP	NAA (%)
	12	15	80				7.21248		59.3254		77.8665		62.5
	11	11	100				0		56.3158		72.7016		74.6212
	9	10	90				0		60.8991		91.2963		62.5
	11	11	100
	7	9	77.7778	91.2963

## Sheet: Fig 2A
LPA	siCtrl						siGna12/13						siGnaq/11
		NAA	Total	%	Average			NAA	Total	%	Average			NAA	Total	%	Average
	1	7	17	41.1765			1	8	15	53.3333			1	0	19	0
		9	16	56.25				4	12	33.3333				3	18	16.6667
					48.7132						43.3333						8.33333
	2	6	20	30			2	6	13	46.1538			2	0	16	0
		21	29	72.4138				14	20	70				2	23	8.69565
		10	19	52.6316	51.6818			13	18	72.2222	62.792			0	20	0	2.89855
	3	16	22	72.7273			3	11	15	73.3333			3	0	16	0
		8	15	53.3333				5	14	35.7143				1	16	6.25
		15	25	60	62.0202						54.5238			0	19	0	2.08333
	siCtrl	NAA (%)	siGna12/13	NAA (%)	siGnaq/11	NAA (%)
		48.7132		43.3333		8.33333
		51.6818		62.792		2.89855
		62.0202		54.5238		2.08333
Thrombin	siCtrl						siGna12/13						siGnaq/11
		NAA	Total	%	Average			NAA	Total	%	Average			NAA	Total	%	Average
	1	8	18	44.4444			1	9	13	69.2308			1	3	22	13.6364
		7	13	53.8462				13	15	86.6667				0	16	0
		8	13	61.5385	53.2764						77.9487			0	18	0	4.54545
	2	14	20	70			2	8	11	72.7273			2	1	12	8.33333
		12	18	66.6667				9	15	60				4	14	28.5714
		9	15	60	65.5556			5	7	71.4286	68.0519			2	7	28.5714	21.8254
	3	14	19	73.6842			3	10	16	62.5			3	3	19	15.7895
		7	16	43.75				9	14	64.2857				1	16	6.25
		10	16	62.5	59.9781						63.3929			3	20	15	12.3465
	siCtrl	NAA (%)	siGna12/13	NAA (%)	siGnaq/11	NAA (%)
		53.2764		77.9487		4.54545
		65.5556		68.0519		21.8254
		59.9781		63.3929		12.3465

## Sheet: Fig 2B
qPCR	Gq	siCTRL	siGq/11	G11	siCTRL	siGq/11	G12	siCTRL	siG12/13	G13	siCTRL	siG12/13
	1	100	35.6297	1	100	23.4502	1	100	27.2629	1	100	40.4116
	2	100	46.6423	2	100	17.7909	2	100	23.1794	2	100	49.8103
	3	100	56.391	3	100	39.5727	3	100	11.0512

## Sheet: Fig 2C
LPA						LPA+Ki16425
	NAA	Total	%	Average			NAA	Total	%	Average
1	7	13	53.8462			1	2	8	25
	9	14	64.2857				4	16	25
				59.0659			1	12	8.33333	19.4444
2	8	12	66.6667			2	3	12	25
	7	15	46.6667				2	10	20
	13	17	76.4706	63.268						22.5
3	7	9	77.7778			3	1	17	5.88235
	8	14	57.1429				3	15	20
	13	19	68.4211	67.7806			1	14	7.14286	11.0084
Thapsigargin						Thapsigargin+Ki16425
	NAA	Total	%	Average			NAA	Total	%	Average
1	5	8	62.5			1	13	17	76.4706
	8	12	66.6667				8	10	80
	5	7	71.4286	66.8651			6	12	50	68.8235
2	10	16	62.5			2	10	13	76.9231
	16	22	72.7273				7	12	58.3333
	10	16	62.5	65.9091			11	14	78.5714	71.2759
3	20	26	76.9231			3	11	12	91.6667
	26	30	86.6667				9	15	60
	18	28	64.2857	75.9585			10	15	66.6667	72.7778
LPA	NAA (%)	LPA+Ki16425	NAA (%)	Thapsigargin	NAA (%)	Thapsigargin+Ki16425	NAA (%)
	59.0659		19.4444		66.8651		68.8235
	63.268		22.5		65.9091		71.2759
	67.7806		11.0084		75.9585		72.7778

## Sheet: Fig 3C, D
A23187	Ctrl						INF2 KO
		NAA	Total	%	Average			NAA	Total	%	Average
	1	11	16	68.75			1	3	11	27.2727
		14	16	87.5				4	16	25
		14	17	82.3529	79.5343			2	11	18.1818	23.4848
	2	8	12	66.6667			2	4	15	26.6667
		13	17	76.4706				3	13	23.0769
		12	14	85.7143	76.2838			1	11	9.09091	19.6115
	3	12	13	92.3077			3	4	11	36.3636
		10	12	83.3333				3	11	27.2727
		12	13	92.3077	89.3162						31.8182
	Ctrl	NAA (%)	INF2 KO	NAA (%)
		79.5343		23.4848
		76.2838		19.6115
		89.3162		31.8182
LPA	Ctrl						INF2 KO
		NAA	Total	%	Average			NAA	Total	%	Average
	1	11	15	73.3333			1	2	11	18.1818
		14	21	66.6667				3	11	27.2727
		12	17	70.5882	70.1961			1	10	10	18.4848
	2	21	22	95.4545			2	1	10	10
		14	16	87.5				2	13	15.3846
		17	22	77.2727	86.7424						12.6923
	3	13	15	86.6667			3	3	15	20
		10	13	76.9231				4	13	30.7692
		9	12	75	79.5299			4	14	28.5714	26.4469
	Ctrl	NAA (%)	INF2 KO	NAA (%)
		70.1961		18.4848
		86.7424		12.6923
		79.5299		26.4469

## Sheet: Fig 3E
A23187	siCtrl+BFP						siINF2+BFP						siINF2+BFP-INF2-CAAX
		NAA	Total	%	Average			NAA	Total	%	Average			NAA	Total	%	Average
	1	10	18	55.5556			1	1	6	16.6667			1	6	8	75
		15	16	93.75				2	13	15.3846				5	6	83.3333
		11	13	84.6154	77.9736			3	13	23.0769	18.3761			6	10	60	72.7778
	2	23	26	88.4615			2	1	9	11.1111			2	13	13	100
		16	17	94.1176				0	7	0				6	7	85.7143
		16	22	72.7273	85.1022			0	9	0	3.7037			9	15	60	81.9048
	3	10	15	66.6667			3	1	10	10			3	4	6	66.6667
		10	18	55.5556				0	13	0				10	11	90.9091
					61.1111			3	12	25	11.6667						78.7879
	siCtrl	NAA (%)	siINF2+BFP	NAA (%)	siINF2+BFP-INF2-CAAX	NAA (%)
		77.9736		18.3761		72.7778
		85.1022		3.7037		81.9048
		61.1111		11.6667		78.7879

## Sheet: Fig 3F
LPA	siCtrl+BFP						siINF2+BFP						siINF2+BFP-INF2-CAAX
		NAA	Total	%	Average			NAA	Total	%	Average			NAA	Total	%	Average
	1	17	25	68			1	6	17	35.2941			1	14	16	87.5
		15	17	88.2353				0	12	0				5	7	71.4286
		12	17	70.5882	75.6078			0	16	0	11.7647			9	12	75	77.9762
	2	7	15	46.6667			2	1	8	12.5			2	6	9	66.6667
		3	9	33.3333				8	12	66.6667				10	15	66.6667
		11	13	84.6154	54.8718			3	9	33.3333	37.5						66.6667
	3	7	10	70			3	0	10	0			3	6	7	85.7143
		13	15	86.6667				6	13	46.1538				7	10	70
		16	20	80	78.8889			2	16	12.5	19.5513			8	10	80	78.5714
	4	12	14	85.7143			4	4	13	30.7692			4	5	9	55.5556
		11	14	78.5714				0	13	0				6	7	85.7143
		10	16	62.5	75.5952			2	11	18.1818	16.317			6	11	54.5455	65.2718
	siCtrl	NAA (%)	siINF2+BFP	NAA (%)	siINF2+BFP-INF2-CAAX	NAA (%)
		75.6078		11.7647		77.9762
		54.8718		37.5		66.6667
		78.8889		19.5513		78.5714
		75.5952		16.317		65.2718

[truncated: 9 more sheets: Fig 3G, Fig 4D, Fig 5B, D, Fig 5E, F, Fig 5G, H, Supp Fig 3A, B, Supp Fig 3D, E, Supp Fig 3F, WB]
